# Supplementary material for: Post-Embryonic Lateral Organ Development and Adaxial—Abaxial Polarity Are Regulated by the Combined Effect of ENHANCER OF SHOOT REGENERATION 1 and WUSCHEL in Arabidopsis Shoots
Source: Int J Mol Sci. 2021 Sep 30;22(19):10621. doi: 10.3390/ijms221910621 (PMC8508843; doi:10.3390/ijms221910621)
Supplement: Supplementary file 1 [file ijms-22-10621-s001.zip]

Archive with 5 entries (5 files):
- Figure S1.jpg
- Figure S2.jpg
- Figure S3.jpg
- Ikeda_etal_Suppl_Figure_legend.pdf
- Table S1.xlsx
