# Supplementary material for: Post-Embryonic Lateral Organ Development and Adaxial—Abaxial Polarity Are Regulated by the Combined Effect of ENHANCER OF SHOOT REGENERATION 1 and WUSCHEL in Arabidopsis Shoots
Source: Int J Mol Sci. 2021 Sep 30;22(19):10621. doi: 10.3390/ijms221910621 (PMC8508843; doi:10.3390/ijms221910621)
Supplement: Supplementary file 1 [file ijms-22-10621-s001.zip › Table S1.xlsx]

## Sheet: Sheet1
	Supplementary Table S1
	List of primers used in this study
	genotyping	mutant allele	primer name	sequence (5'-3')	Enzyme name	Reference	note
	ESR1	esr1-1	ESR1F2	GTGCAACTCAAAAGTTTCCATGC		[20], [33]
		SM_3.35017	ESR1R	AAAATTAGTACGAGCCTTTGCTC
			dSpm8	GTTTTGGCCGACACTCCTTACC
		esr1-2	ESR1F3	CTAGCCATCATGACAACTCTGG			tandem insertion
		GK-369A03	ESR1R3	CAACATTGGGAAAGGTAGCAAC
			GKL8760	GGGCTACACTGAATTGGTAGCTC
	ESR2	esr2-2	ESR2_dFEcoRV	CCGTTAACCACTTTCGCTTACCCGCCTTGTGAT	EcoRV	[20]	2 bp addition at 476 bp downstream from ATG
			ESR2R1	GGTACTTGACCTCTTAGCTTTAGGCGA
	WUS	wus-1	WUS_dFNcoI	GCTACATGAGTAGCCATGTCTATGGATCCATG	NcoI	[34]	G-A substitution at 1188 bp from ATG
			WUSR1	GATGATCCATGTTTGCCCATCC
		wus-101	WUSF	ACCCAACTCGGTTATGATGG		[24]
			WUSR2	TCACCGTTATTGAAGCTGGGATATGG
			GK_L8760	GGGCTACACTGAATTGGTAGCTC
	STM	bum1-3	bum1-3_dFClaI	GGTAAGGCCATTTGTAGTGACGGATCGA	ClaI		G-A (Trp-*) substitution at 2056 bp from ATG
			BUMR	AATTAGAGTATAAGGGAAGAGAGTTACCG
	REV	rev-5	rev-5_dFSnaBI	TGAATAAAGTTGTGACATTTGTTCAGACGTACG	SnaBI	[35]	C-T (Ala-Val) substitution at 1542 bp from ATG
			REVR	GAGCTGCATACCACAAAACTCC
	PHB	phb-101	PHBF	TGTCTTCACTCACTGTCTTCAGG			kanamycin resistance is impaired
		SALK_008924	PHBR	AGCCTGAAATAAGACTCCGAAC
			SALK_LBa1m	GGTTCACGTAGTGGGCCATCGCCCTG
	PHV	phv	PHVF	CCATGGACGATAGAGACTCTCC		[17]	Tandem T-DNA insertion
		SAIL_899_C08	PHVR	GTTGTCTTCTCAGAGAGCTAGG
			SAIL_LB3	CTGAATTTCATAACCAATCTCGATACAC
	ESR1 enhancer trap GUS line
	ESR1		ESR1F	CCCACTTGCATCGTCATCATC		[27]
			ESR1R	see above
			TR-124	TGAGACCTCAATTGCGAGC
			TR-155	ATAACGCTGCGGACATCTAC
	Semi-quantative RT-PCR for detecting ESR1 transcript in esr1-2
	ESR1	esr1-2	ESR1F3	see above
			ESR1R2	GTACAGCCTAACTGAGTTCCG
			ESR1R3	see above
	footnote: Three primers are mixed in a single PCR reaction for genotyping T-DNA insertion lines
